# Supplementary material for: Manufacture of a Potential Antifungal Ingredient Using Lactic Acid Bacteria from Dry-Cured Sausages
Source: Foods. 2023 Mar 27;12(7):1427. doi: 10.3390/foods12071427 (PMC10093346; doi:10.3390/foods12071427)
Supplement: Supplementary file 1 [file foods-12-01427-s001.zip]

Archive with 1 entries (1 files):
- foods-2269158-supplementary.pdf
